# Supplementary material for: A Systematic Review of High-Dose Methotrexate for Adults with Primary Central Nervous System Lymphoma
Source: Cancers (Basel). 2023 Feb 25;15(5):1459. doi: 10.3390/cancers15051459 (PMC10000886; doi:10.3390/cancers15051459)
Supplement: Supplementary file 1 [file cancers-15-01459-s001.zip]

Archive with 1 entries (1 files):
- cancers-2211501-supplementary.pdf
